# Supplementary material for: A high throughput screen for next-generation leads targeting malaria parasite transmission
Source: Nat Commun. 2018 Sep 18;9:3805. doi: 10.1038/s41467-018-05777-2 (PMC6143625; doi:10.1038/s41467-018-05777-2)
Supplement: Supplementary file 3 — Supplementary Data 1 [file 41467_2018_5777_MOESM3_ESM.xlsx]

## Sheet: DFGA IC50<10uM
		Primary Screen
Compound ID	SMILES	%Inhibition Male @2uM	%Inhibition Female @2uM	Male IC50 (uM)	Female IC50 (uM)	%Inh HepG2 @10uM*
DDD01027600	COc1ccc(NC(=O)Cn2nc(C)c(C(=O)C)c2C)cc1	47.3048	<30	1.23602	5.56275	2.67
DDD01027902	OC(=O)C(=O)O.O=C(CN1CC(C1)c2onc(n2)C3CC3)N4CCOCC4	52.4864	<30	1.17998	5.8069	-17.5
DDD01028073	OC1(CNS(=O)(=O)c2ccccc2F)CCOc3ccccc13	94.9891	<30	0.290123	>10	-4.25
DDD01028074	Cc1ccc(s1)S(=O)(=O)NCC2(O)CCOc3ccccc23	101.261	<30	0.21941	>10	-4.01
DDD01028075	OC1(CNS(=O)(=O)c2ccc(Cl)s2)CCOc3ccccc13	53.1425	<30	0.454321	>10	-6.65
DDD01028076	OC1(CNS(=O)(=O)c2ccccc2Br)CCOc3ccccc13	98.2811	<30	0.157181	>10	-0.163
DDD01030619	COc1ccc(CN2CCc3c(CNC(=O)CC#N)nn(C)c3C2)cc1.OC(=O)C(F)(F)F.OC(=O)C(F)(F)F	59.5463	<30	1.33852	>10	-1.4
DDD01035879	OC1(CNS(=O)(=O)c2cccs2)CCOc3ccccc13	83.765	<30	1.09657	>10	3.15
DDD01035881	OC1(CNS(=O)(=O)c2ccc(Br)s2)CCOc3ccccc13	101.819	<30	0.537141	>10	3.29
DDD01058868	COc1ccc(CNC(Cc2ccsc2)c3ccc(C)cn3)c(OC)c1	<30	30.8142	>10	5.29621	85.33
DDD01060871	Cc1cccnc1CN2CC[C@H](Oc3cccc(F)c3)[C@@](C)(O)C2	<30	32.8155	>10	6.06907	-0.828
DDD01062645	CC(N(C1CC1)C(=O)CNc2ccc(cc2)C#N)c3occc3	95.9888	<30	0.434258	>10	4.38
DDD01073716	CC(NCC1CCN(CCO)CC1)c2ccc(OC(F)(F)F)cc2	43.9139	<30	7.08795	>10	-2.01
DDD01073719	CC(NCC1CCN(CCO)CC1)c2ccc(cc2)C(F)(F)F	34.7585	<30	7.82781	>10	14.02
DDD01079164	CN1CCC(CC1)NCC(O)c2cccc(OCc3ccccc3)c2	45.7284	<30	5.75194	>10	4.18
DDD01243908	Clc1cccc(N2CCN(CC2)C(=O)C3CC4(CCNCC4)CN3)c1Cl	65.6656	<30	4.28162	4.79268	-1.58
DDD01245291	OC1(CN2CCC(CC2)Oc3cccc(c3)C(F)(F)F)CCNC1	48.2878	<30	3.05244	5.78423	-7.31
DDD01246628	CC(N(C)Cc1cnc(nc1)c2ccccn2)c3cccs3	67.7975	41.8512	2.54416	5.3167	3.52
DDD01249504	CC(C)CN1CCn2nc(CNc3ncnc4[nH]ccc34)cc2C1	52.0652	<30	2.2658	>10	7.26
DDD01252361	NCC1CCN(C1)C2CCN(CC2)c3ccc(cc3)c4occc4	94.7573	64.0107	1.12324	3.6153	101.96
DDD01254274	Cc1nn(C)c(Oc2ccc(Cl)cc2)c1CN3CCC(CN)C3	53.0625	<30	4.08441	>10	-8.55
DDD01254473	CCc1ccc(nc1)C2N(Cc3nccn3CC)CCc4[nH]cnc24	<30	30.5407	>10	2.78868	33.1
DDD01255740	Cl.Cl.CCOc1ccc2ccccc2c1CNCC3CCNCC3	35.5675	<30	4.39509	>10	9.2
DDD01255968	Cc1oc(cc1)c2cc([nH]n2)C(=O)NCCC3=CCCCC3	37.4596	<30	1.55452	>10	-10.6
						*data obtained from http://dx.doi.org/10.6019/CHEMBL3507680

## Sheet: Primary Screen (mf hits>30%inh)
Compound ID	%Inhibition Male @2uM	%Inhibition Female @2uM
DDD01252361	94.7573	64.0107
DDD01244614	71.2698	30.1846
DDD01246628	67.7975	41.8512
DDD01296988	60.4491	33.3542
DDD01253542	59.2176	47.3981
DDD01252876	184.617	<30
DDD01249390	180.872	<30
DDD01248889	179.772	<30
DDD01256105	177.064	<30
DDD01246844	176.842	<30
DDD01251068	176.842	<30
DDD01252180	176.842	<30
DDD01252530	176.842	<30
DDD01247077	174.436	<30
DDD01248722	166.365	<30
DDD01254674	162.043	<30
DDD01247041	160	<30
DDD01248837	160	<30
DDD01255971	160	<30
DDD01257222	147.746	<30
DDD01248618	143.158	<30
DDD01250732	143.158	<30
DDD01254868	143.158	<30
DDD01255239	143.158	<30
DDD01252114	137.905	<30
DDD01255634	133.777	<30
DDD01254183	132.022	<30
DDD01251548	131.44	<30
DDD01244731	126.316	<30
DDD01246090	126.316	<30
DDD01246796	126.316	<30
DDD01251771	126.316	<30
DDD01255952	126.316	<30
DDD01257050	126.316	<30
DDD01246187	112.067	<30
DDD01243474	109.474	<30
DDD01244904	109.474	<30
DDD01248928	109.474	<30
DDD01256510	109.474	<30
DDD01256942	104.277	<30
DDD01035881	101.819	<30
DDD01028074	101.261	<30
DDD01246765	99.8854	<30
DDD01028076	98.2811	<30
DDD01062645	95.9888	<30
DDD01081288	95.8064	<30
DDD01028073	94.9891	<30
DDD01248006	91.3323	<30
DDD01249122	90.6105	<30
DDD01256728	88.7687	<30
DDD01082763	87.7504	<30
DDD01302568	85.3401	<30
DDD01035879	83.765	<30
DDD01248239	83.6424	<30
DDD01252089	78.0333	<30
DDD01244024	76.9595	<30
DDD01243729	76.281	<30
DDD01247553	75.8889	<30
DDD01244691	73.0434	<30
DDD01070409	71.9245	<30
DDD01243908	65.6656	<30
DDD01250927	61.8346	<30
DDD01255359	61.2154	<30
DDD01030619	59.5463	<30
DDD01296990	57.4693	<30
DDD01245746	56.6163	<30
DDD01028075	53.1425	<30
DDD01254274	53.0625	<30
DDD01027902	52.4864	<30
DDD01077885	52.2546	<30
DDD01249504	52.0652	<30
DDD01249304	51.0631	<30
DDD01245291	48.2878	<30
DDD01037866	48.1513	<30
DDD01296064	47.5094	<30
DDD01027600	47.3048	<30
DDD01081064	46.6665	<30
DDD01082409	45.8954	<30
DDD01081368	45.7746	<30
DDD01079164	45.7284	<30
DDD01256592	44.8403	<30
DDD01059901	44.4446	<30
DDD01073716	43.9139	<30
DDD01081357	43.3626	<30
DDD01038633	42.6139	<30
DDD01252445	39.9146	<30
DDD01235967	38.8518	<30
DDD01083182	38.1288	<30
DDD01078291	38.0714	<30
DDD01025633	37.7939	<30
DDD01255968	37.4596	<30
DDD01032445	37.3946	<30
DDD01083172	37.3171	<30
DDD01081604	36.9885	<30
DDD01069994	35.6992	<30
DDD01255740	35.5675	<30
DDD01253654	35.491	<30
DDD01083822	35.3473	<30
DDD01245962	35.3116	<30
DDD01073719	34.7585	<30
DDD01298713	34.656	<30
DDD01235874	34.2469	<30
DDD01057097	34.2315	<30
DDD01056829	34.062	<30
DDD01027773	33.8571	<30
DDD01302666	33.0918	<30
DDD01056828	33.0747	<30
DDD01081766	33.058	<30
DDD01235932	32.7125	<30
DDD01065842	32.6506	<30
DDD01057393	32.4619	<30
DDD01060984	32.2824	<30
DDD01081694	32.1164	<30
DDD01083181	31.8746	<30
DDD01256166	31.8241	<30
DDD01065418	31.809	<30
DDD01076923	31.8	<30
DDD01056910	31.7574	<30
DDD01250187	31.6512	<30
DDD01027184	31.502	<30
DDD01076606	31.489	<30
DDD01060228	31.4062	<30
DDD01081437	31.4001	<30
DDD01235905	31.1783	<30
DDD01080658	31.1507	<30
DDD01302801	31.1094	<30
DDD01059909	30.9295	<30
DDD01065018	30.9175	<30
DDD01298399	30.8681	<30
DDD01246077	30.719	<30
DDD01056893	30.4492	<30
DDD01245298	30.4486	<30
DDD01301366	30.436	<30
DDD01060275	30.3665	<30
DDD01026345	30.3332	<30
DDD01253102	30.3255	<30
DDD01253811	<30	99.4574
DDD01082198	<30	96.4512
DDD01245940	<30	96.271
DDD01083262	<30	94.0257
DDD01060230	<30	78.9315
DDD01250000	<30	64.7508
DDD01249532	<30	61.6542
DDD01296301	<30	57.7757
DDD01297269	<30	56.8252
DDD01031830	<30	50.7272
DDD01060400	<30	49.0429
DDD01251755	<30	48.4044
DDD01249587	<30	47.4305
DDD01077287	<30	46.8701
DDD01295262	<30	46.8261
DDD01258170	<30	46.5143
DDD01258067	<30	46.4449
DDD01080647	<30	45.7238
DDD01251854	<30	43.9823
DDD01247509	<30	43.6501
DDD01083808	<30	43.4891
DDD01082190	<30	42.1992
DDD01080189	<30	41.677
DDD01077321	<30	41.54
DDD01062359	<30	41.4466
DDD01298964	<30	41.229
DDD01028624	<30	40.9211
DDD01082777	<30	40.8515
DDD01296946	<30	40.7434
DDD01064602	<30	40.46
DDD01080188	<30	40.1318
DDD01070591	<30	39.8993
DDD01257957	<30	39.5912
DDD01297850	<30	39.3003
DDD01061833	<30	39.1079
DDD01069945	<30	39.0183
DDD01057991	<30	38.8473
DDD01031297	<30	38.8231
DDD01060967	<30	38.4602
DDD01301601	<30	38.2725
DDD01255654	<30	38.2543
DDD01031485	<30	38.1698
DDD01027997	<30	37.5208
DDD01064591	<30	37.3023
DDD01034739	<30	37.1758
DDD01257151	<30	36.9032
DDD01057871	<30	36.6612
DDD01248972	<30	36.4142
DDD01076055	<30	36.3774
DDD01298772	<30	36.3206
DDD01038373	<30	36.2485
DDD01252258	<30	36.22
DDD01026498	<30	36.0523
DDD01082327	<30	35.6728
DDD01248641	<30	35.6501
DDD01247850	<30	35.4862
DDD01060350	<30	35.233
DDD01031312	<30	34.9155
DDD01082239	<30	34.7034
DDD01257895	<30	34.4306
DDD01257093	<30	34.0429
DDD01031282	<30	34.0075
DDD01038649	<30	33.6206
DDD01075977	<30	33.2205
DDD01245058	<30	33.2186
DDD01031609	<30	33.185
DDD01027506	<30	33.1099
DDD01074148	<30	33.1028
DDD01301486	<30	33.0781
DDD01250070	<30	33.0346
DDD01252518	<30	33.0327
DDD01059601	<30	33.0202
DDD01078520	<30	32.9773
DDD01256992	<30	32.9371
DDD01253417	<30	32.9262
DDD01250081	<30	32.8419
DDD01060871	<30	32.8155
DDD01301615	<30	32.4777
DDD01037848	<30	32.4697
DDD01250249	<30	32.4467
DDD01031738	<30	32.4408
DDD01066687	<30	32.1903
DDD01257573	<30	32.1891
DDD01060352	<30	32.1811
DDD01084503	<30	32.1659
DDD01060693	<30	32.0407
DDD01060815	<30	31.8779
DDD01031413	<30	31.8012
DDD01037965	<30	31.7705
DDD01247775	<30	31.6775
DDD01299569	<30	31.5991
DDD01065050	<30	31.5174
DDD01078816	<30	31.5124
DDD01027971	<30	31.2231
DDD01301541	<30	31.1809
DDD01257881	<30	31.1319
DDD01256674	<30	31.1017
DDD01078342	<30	31.0959
DDD01030727	<30	30.903
DDD01063175	<30	30.8306
DDD01058868	<30	30.8142
DDD01256606	<30	30.7741
DDD01061770	<30	30.7567
DDD01027486	<30	30.5848
DDD01254473	<30	30.5407
DDD01081769	<30	30.4931
DDD01080141	<30	30.4725
DDD01247327	<30	30.4468
DDD01252415	<30	30.3865
DDD01038123	<30	30.3559
DDD01253564	<30	30.2987
DDD01246808	<30	30.2603
DDD01244855	<30	30.122
DDD01082156	<30	30.0482
DDD01257771	<30	30.0016
