# Supplementary material for: A high throughput screen for next-generation leads targeting malaria parasite transmission
Source: Nat Commun. 2018 Sep 18;9:3805. doi: 10.1038/s41467-018-05777-2 (PMC6143625; doi:10.1038/s41467-018-05777-2)
Supplement: Supplementary file 4 — Supplementary Data 2 [file 41467_2018_5777_MOESM4_ESM.xlsx]

## Sheet: Asex stages 146hits
Compound ID	SMILES	%Inh Asex stages @2uM	IC50 (µM) Asex stages	%Inh HepG2 @10uM*	*data obtained from http://dx.doi.org/10.6019/CHEMBL3507680
DDD01235828	C1CCN(C1)c2nccc(n2)c3c[nH]nc3c4ccncc4	46.4302	0.201264	-2.36
DDD01027600	COc1ccc(NC(=O)Cn2nc(C)c(C(=O)C)c2C)cc1	73.1344	0.298184	2.67
DDD01063654	Cc1ccc(CN(C2CC2)c3cc(C)nc4nc(nn34)C(F)(F)F)cc1	73.152	0.323783	0.825
DDD01058697	CN1C(=CC(=NS1(=O)=O)c2cn(C)nc2C)C(=O)Nc3ccc(Br)cc3	97.9592	0.366179	0.0552
DDD01065539	Cl.Cc1cc(C)c(CNCC(O)c2ccc(F)c(F)c2)c(C)c1	91.4065	0.395857	-11.4
DDD01058696	CN1C(=CC(=NS1(=O)=O)c2cn(C)nc2C)C(=O)Nc3ccc(Cl)cc3	97.9294	0.456005	1.32
DDD01299704	C(Nc1ncnc2sccc12)C3CCCN3c4cccnn4	66.6549	0.532022	-7.82
DDD01034957	COc1cccc(c1)N2C=Cc3nc(ncc3C2=O)N4CCCC4	58.0892	0.719654	-4.05
DDD01077188	CN(Cc1cccc(F)c1)C(=O)CS(=O)(=O)Cc2c(Cl)cccc2Cl	74.2464	0.764047	5.76
DDD01038630	Cc1cccc(NC(=O)c2cccc(OCc3nnnn3C)c2)n1	84.4833	0.962937	18.75
DDD01251134	CCCn1nccc1C(=O)N2CCN(CC2)C3CCc4ccccc4C3	58.4101	0.969289	-7.89
DDD01259521	CCn1ncc(Br)c1CN(C)S(=O)(=O)c2ccc(C)cc2	56.1213	1.01791	8.37
DDD01027599	CC(=O)c1c(C)nn(CC(=O)Nc2ccc(Br)cc2)c1C	80.5081	1.01844	4.72
DDD01243506	CNc1cc(C)nc(NC2CCCN(C2)C3Cc4ccccc4C3)n1	97.0922	1.06783	28.56
DDD01030030	CC(C)Nc1nc2CCN(Cc2c(NC3CC3)n1)C(=O)c4ccsc4	58.7211	1.14501	-17.2
DDD01243522	CCCn1cc(c(C)n1)c2ccnc(NC3CCc4ccccc4C3)n2	31.2135	1.16319	19.33
DDD01078433	NC(=O)CN1CCC(CC1)Nc2ccnc3ccc(Cl)cc23	82.0478	1.23643	-1.05
DDD01298957	Cc1cc(C)n(n1)C2CN(CC(O)c3cc(F)ccc3F)C2	74.5035	1.26539	6.16
DDD01059044	CN(C)CCN(C)C(=O)Cn1cccc2cc(nc12)c3ccc(F)cc3	96.9462	1.29157	4.32
DDD01251125	CC(C)CN1CCC(CC1)NCCNc2ccncc2C	98.407	1.35229	2.02
DDD01057099	Cl.NC1CCc2nc(nc(Nc3ccc(F)cc3)c2C1)c4cccnc4	68.5236	1.36694	3.41
DDD01249567	CC(C)Cc1ncc2CN(Cc2n1)c3nccc(NC(C)C)n3	92.7663	1.395	2.52
DDD01246828	CCN1CCN(C[C@@H]2CN(C[C@@H]2CO)c3ncc(Cl)cc3F)CC1	82.4489	1.39811	-10.9
DDD01303472	COc1ccc(NC(=O)c2ccc(cc2)n3ncc(C#N)c3N)cn1	47.1643	1.43737	3.5
DDD01247460	CCn1cc(CN2CCN(Cc3cccc(OC)c3)C(=O)C2)cc1C#N	76.249	1.45833	-1.17
DDD01034473	COc1ccc(cc1)N2CCCC3(C2)CN(CCO3)c4nncs4	87.7923	1.47816	1.09
DDD01038246	Cc1ccccc1CNCc2cc(Cl)ccc2O	53.8736	1.52439	-11.5
DDD01059599	C(CN1CCCC1)NCc2cc(cn3nnnc23)c4ccccc4	79.4444	1.55293	-3.47
DDD01245028	CC1CCCCN1C(=O)c2coc(COc3cccc4cnccc34)n2	66.8319	1.55569	-6.78
DDD01079448	I.CCOCc1ccc(CNC2=NCCCN2)cc1	40.0757	1.57948	-2.49
DDD01038250	COc1cccc(CNCc2ccc(F)c(Cl)c2)c1O	68.649	1.5874	27.04
DDD01058754	Cl.Fc1cccc(CN2CCC(CC2)c3cc4ncccc4cn3)c1F	33.1759	1.64298	4.71
DDD01037968	CC(O)c1cccc(Nc2nc(NCCO)c3ccccc3n2)c1	41.8833	1.66673	-5.65
DDD01057418	CCOc1ccc(CN2CCCC(C2)c3cc4ncccc4[nH]3)cc1	91.7921	1.67379	6.95
DDD01038245	Oc1ccc(Cl)cc1CNCc2cccc(c2)C(F)(F)F	52.6938	1.69316	-12.9
DDD01252324	Cc1cccnc1C(Nc2nccc(n2)C3CCCC3)C4CC4	73.3891	1.71276	0.357
DDD01073482	Oc1cc2CCCc2cc1CN3CCC(CC3)C(=O)c4ccccc4	48.8605	1.74996	33.89
DDD01257948	CN(CC1CCCN(CCc2ccc(Cl)cc2)C1)Cc3cccc(O)c3	92.8789	1.78453	10.17
DDD01058752	Cl.Fc1ccc(F)c(CN2CCC(CC2)c3cc4ncccc4cn3)c1	62.6182	1.79362	4.59
DDD01080013	Cc1ccc(CNC2CCN(CCc3ccncc3)CC2)cc1C	76.9561	1.81311	1.32
DDD01073381	CCOCC1CCN(C1)C(=O)Nc2ccc3N(C)CCCc3c2	31.9227	1.90367	-10.4
DDD01247848	COc1cccc(CN(C)Cc2[nH]c3ccccc3c2C)c1O	91.1641	1.90654	1.38
DDD01067441	I.Clc1ccc(cc1)C2(CNC3=NCCN3)CC2	40.6507	1.95381	10.02
DDD01254555	CNc1nc(C)cc(NC2CCCN(C2)C3Cc4ccccc4C3)n1	91.1671	1.96476	14.91
DDD01251343	Cc1nc(c[nH]1)c2cc(Cl)cc3CC(CN)Oc23	52.558	1.97115	11.09
DDD01057030	Cc1cccc(C)c1Nc2noc3CCN(Cc23)C(=O)c4ccn(C)n4	47.3155	1.99935	46.43
DDD01061692	CN(CCCOc1ccccc1)C(=O)c2csc(n2)c3nnc[nH]3	34.792	2.02871	-5.84
DDD01071943	CCC(=O)NCC(N1CCc2sccc2C1)c3ccc(SC)cc3	64.4834	2.02914	-8.32
DDD01037966	CCN(CC)c1nc(Nc2cccc(c2)C(C)O)nc3ccccc13	44.8517	1.88349	65.01
DDD01248198	CNc1cc(C)nc(NCc2cc(C)cc3c(C)c(C)[nH]c23)n1	69.2412	1.78785	67.15
DDD01056796	Cc1cccc(C)c1Nc2noc3CCN(Cc23)C(=O)c4ccnn4C	68.6444	1.46272	69.8
DDD01056797	Cc1cccc(C)c1Nc2noc3CCN(Cc23)C(=O)c4cn(C)cn4	81.1909	1.55411	75.15
DDD01057089	CCCNc1cc(ccn1)c2c[nH]nc2C3CCN(C3)C(=O)C4CCC4	43.3853	1.84881	96.64
DDD01250162	CCc1[nH]c2c(CNc3cc(C)nc(NC)n3)cc(C)cc2c1C	55.2732	1.20362	98.31
DDD01244907	CNc1nc(C)cc(NCc2cc(C)cc3c(C)c(C)[nH]c23)n1	91.8346	1.29668	98.78
DDD01251782	CCc1[nH]c2c(CNc3nc(C)cc(NC)n3)cc(C)cc2c1C	97.4459	1.78186	99.91
DDD01252361	NCC1CCN(C1)C2CCN(CC2)c3ccc(cc3)c4occc4	68.2909	1.72967	101.96
DDD01058767	Cl.COc1ccc(C)cc1CN2CCC(CC2)c3cc4ncccc4cn3	97.6861	0.852838	105.03
DDD01246711	Cc1ccc2[nH]c(nc2c1C)c3cn(nn3)C4CCNCC4	63.8702	2.13122	-3.44
DDD01032950	Cc1nnc(s1)N2CC[C@@H](OCC3CC3)[C@@H](Cc4ccccc4)C2.OC(=O)C(F)(F)F	45.4345	2.16865	-7.86
DDD01027128	CC(C)n1ncc2c1NC(=O)CC23C(=O)Nc4c(Cl)ccc(Cl)c34	96.321	2.17538	-12.2
DDD01058881	Cc1cc(CN2CCc3nc(nc(O)c3CC2)c4ccncc4)c(C)s1	77.4491	2.19564	-7.8
DDD01069328	COc1cc2nc(NCc3ccc(C)nc3)nc(N)c2cc1OC	58.0126	2.24107	-5.25
DDD01246654	COc1ccnc(CN2CCCC(CCc3ccc(F)cc3)C2)c1OC	50.9891	2.25406	2.04
DDD01069722	Clc1cccc(CNC2CCN(CCc3ccncc3)CC2)c1	57.5415	2.28059	0.526
DDD01080719	COc1cccc(CN(C)C(=O)CN2CC(C2)n3nc(C)cc3C)c1	49.9109	2.28826	-1.82
DDD01038243	Oc1ccc(Cl)cc1CNCc2ccccc2Cl	49.1304	2.29174	-8.63
DDD01057307	CC(C)Nc1cc(ccn1)c2c[nH]nc2C3CCN(C3)C(=O)C4CCC4	36.1623	2.39345	95.83
DDD01067535	COc1cc(C)sc1C(=O)NCCNc2ccccc2	41.9097	2.39723	11.25
DDD01254125	CCCc1cncnc1N2CCC(CC2)NCc3cc4ccccc4[nH]3	35.4118	2.42535	8.09
DDD01257555	CN(CC1CCCN(CCc2ccc(Cl)cc2)C1)Cc3[nH]cnc3C	66.5137	2.44513	20.49
DDD01252275	O=C(NCc1cnn2cccnc12)c3cccc(CC4CCNCC4)c3	33.0122	2.45852	5.06
DDD01250700	Cc1cc2nc([nH]c2cc1C)c3cn(nn3)C4CCNCC4	60.8624	2.48898	-2.26
DDD01071519	COc1ccccc1CN(C)C(=O)CN2CC(C2)n3nc(C)cc3C	44.4281	2.49744	-2.12
DDD01029980	CC(C)Nc1nc2CCN(Cc2c(NC3CC3)n1)C(=O)Cc4ccsc4	33.2438	2.49787	3.26
DDD01085308	OC(=O)C(F)(F)F.O=C(NCCCN1CCOCC1)c2ccn(n2)c3ccc4ccccn34	50.3475	2.52846	23.54
DDD01254835	CN(Cc1c(C)onc1C)c2nc(nc3c2cnn3C)C4CCCC4	57.1267	2.55639	9.62
DDD01257695	COc1cccc(CN2CCCC(C2)Nc3cccc(F)c3)c1O	55.1623	2.56178	-4.92
DDD01033585	CN(C[C@H]1OC[C@@H]2CCN(Cc3ccccn3)C[C@H]12)Cc4occc4.OC(=O)C(F)(F)F.OC(=O)C(F)(F)F.OC(=O)C(F)(F)F	41.0487	2.59266	-8.48
DDD01252874	CNc1cc(C)nc(n1)N2Cc3cnn(Cc4ccc(F)cc4)c3C2	45.8089	2.61206	11.36
DDD01071935	COc1ccc(C(=O)NCCCOC(C)c2ccccc2)c(OC)c1	41.6116	2.68442	-11.1
DDD01302860	COc1ccc(CNCC2CCN(CC(C)O)CC2)c3ccccc13	39.1857	2.6923	29.84
DDD01257217	NCC(=O)N1CCCC1c2ccc(s2)C(=O)NCc3cocc3	34.14	2.73003	-2.34
DDD01258121	CCC1CN(CCN1C(C)C)C(=O)c2ccc(Cl)cc2O	48.587	2.83064	-6.93
DDD01300473	CCNC(=O)C(C)NC(=O)c1cnc(s1)c2ccc(C)cc2C	36.9982	2.86406	1.57
DDD01059258	Cl.CCN1C(C)Cc2cc(ccc12)c3cncn3CC(=O)NC(C)(C)C	82.0818	2.94614	-7.81
DDD01246491	CC1(CCCN(Cc2cncn2C3CCCC3)C1)c4ccccc4	39.7161	2.95061	-13.6
DDD00408586	COc1cc(CNCC(O)c2ccc(F)c(F)c2)cc3OCOc13	56.7407	3.00023	29.87
DDD01235847	COc1ccc2[nH]cc(c3ccnc(NC4CCCC4)n3)c2c1	33.6587	3.01496	-0.782
DDD01252745	CCOc1cccc(CN2CCCC(C2)Nc3ccc(F)cc3)c1O	42.7145	3.06594	-6.06
DDD01035544	I.C(NC1=NCCN1)c2ccccc2Sc3ccc4OCOc4c3	30.3713	3.12515	-0.794
DDD01038248	COc1cccc(CNCc2cccc(Cl)c2)c1O	33.126	3.1586	-4.96
DDD01077176	CC(C)N(C)S(=O)(=O)c1ccc(CNc2ncc(C)c(C)n2)cc1	42.1946	3.18448	-11.1
DDD01256723	Cc1cnc(C)c(n1)N2CCN(CCCc3ccncc3)CC2	48.006	3.2935	6.37
DDD01246382	CCn1cc(CN2CCN(Cc3cc(C)cc(C)c3)C(=O)C2)cc1C#N	37.2704	3.31105	15.63
DDD01026714	CCc1c(N)c2c(C)c(C)n(CCN(C)C)c2nc1c3ccccc3	48.1213	3.31158	15.22
DDD01078480	CC1=CC(=O)N2N=C(Oc3ccc(Cl)c(C)c3)SC2=N1	42.0149	3.3433	-6.83
DDD01247321	CC(C)CN1CCCC1c2ccc(s2)C(=O)Nc3cccnc3	34.4534	3.35053	0.0684
DDD01248607	C[C@H](Nc1nc(nc2CNCc12)c3cccnc3)c4ncccc4C	50.0309	3.44355	-8.07
DDD01077687	Clc1nsc(NCCCN2C(=O)COc3ccccc23)c1C#N	39.0987	3.47097	8.75
DDD01246093	OC(=O)C1CC2(CCN(CC2)c3nccc4ccccc34)CN1	35.8038	3.51055	9.49
DDD01029612	CC(C)Nc1nc2CCN(CCc2c(NC3CC3)n1)C4CCOCC4	33.7213	3.54205	-3.76
DDD01304823	Cl.CC(C)c1nn(C)c(Cl)c1CNCC(O)c2cccc(F)c2	34.2232	3.61894	-10.3
DDD01037427	Fc1ccc(OCn2cc(NC(=O)C3CC3)cn2)c(Cl)c1	46.3744	3.64988	9.89
DDD01057306	CC(C)CNc1cc(ccn1)c2c[nH]nc2C3CCN(C3)C(=O)C4CC4	35.1101	3.77701	95.13
DDD01056530	Cl.CC1Cc2cc(ccc2N1C)c3cncn3CCc4c(C)nn(C)c4C	51.0385	3.79869	4.43
DDD01250141	Cc1cccc2[nH]c(nc12)c3cn(nn3)C4CCNCC4	34.5946	3.82003	-3.11
DDD01302767	Cc1ccc(Cl)cc1N2CCC(CNC(=O)CCn3ccnc3)C2	33.7802	3.83481	-10.1
DDD01031368	C1CC2(CCN1)CCc3cc(ccc23)c4cccnc4	38.8412	3.85855	17.78
DDD01244654	COc1cccc(CN2CC(=O)N(CC2C)c3ccccc3C)c1OC	51.7986	3.87212	-6.78
DDD01304956	CN(Cc1c(C)onc1C)C2CCCN(Cc3noc(C)n3)C2	31.1879	3.92476	10.61
DDD01301645	CC(C)c1cc(NC(=O)c2ccc(cc2)C(=O)NC(C)(C)C)[nH]n1	33.189	4.02407	-4.05
DDD01085014	CC(C)N(C)Cc1cnc2CN(CCn12)C(=O)NC3CCCC3.OC(=O)C(F)(F)F	42.5519	4.32219	-9.47
DDD01253053	Cc1nc(NCCSc2ccccn2)c3c(C)noc3n1	38.3921	4.44012	-4.96
DDD01026725	CN(C)CCn1c(C)c(C)c2c(N)c(C)c(nc12)c3ccccc3	46.1122	4.48614	13.65
DDD01246448	CCCn1ncc(c1C)c2ccnc(NC3CC(C)(C)NC(C)(C)C3)n2	41.4717	4.52983	80.08
DDD01254054	NCC1Cc2cc(cc(F)c2O1)c3nccc(n3)N4CCC(O)CC4	76.2651	4.80915	6.33
DDD01073393	COc1cccc(CNc2cc(C)nc(n2)c3ccncc3)c1OC	40.528	4.84571	-6.44
DDD01245918	NCC1Cc2cc(cc(Cl)c2O1)c3nccc(n3)N4CCC(O)CC4	72.618	4.8495	5.41
DDD01057305	CC(C)Nc1cc(ccn1)c2c[nH]nc2C3CCN(C3)C(=O)C4CC4	30.6104	5.0608	96.71
DDD01034924	COc1cccc(C2SCC(=O)Nc3ccsc23)c1OC	33.1418	5.19218	1.7
DDD01026700	CCCc1nc2c(c(C)c(C)n2CCN(C)C)c(N)c1CC	39.2988	5.24462	3.64
DDD01257510	CSCCNC(=O)c1ccc(OC2CCN(CC(C)(C)C)CC2)c(Cl)c1	38.3682	5.38493	-7.8
DDD01252418	COc1cccc(OC)c1CN2CC(=O)N(CC2C)c3ccc(C)cc3	31.746	5.58866	1.44
DDD01301524	CN(CC1CCCN1c2cccnn2)Cc3oc(cn3)C(C)(C)C	31.1788	5.72972	23.44
DDD01078822	COc1c(C)cnc(CN(C)C2CCCCC2)c1C	35.0787	5.74107	8.25
DDD01250696	CCCc1nc(N(C)CCN2CCCCCC2)c3cnn(C)c3n1	32.1047	5.78377	-11
DDD01057962	COCC(=O)N1CCCC(C1)c2nc(ncc2c3ccccc3)N(C)C	42.4487	5.83945	4.41
DDD01035522	CC1=C(C)S\C(=N\C(=O)c2csc(NC3CCCC3)n2)\N1	32.563	5.97737	31.16
DDD01305031	O=C1CCCCN1c2cccc(CNC3CCCC3)c2	31.189	6.02584	-17.9
DDD01038653	COCCCNC(=O)c1cc(nc(n1)N2CCCCCC2)C(C)C	40.5984	6.14358	-8.22
DDD01270117	CCc1c(C)nc2cc(nn2c1O)C3CCN(Cc4ccccc4F)C3	43.4729	6.26935	-2.56
DDD01247630	COc1ccccc1OCCCc2cccc(n2)C#N	35.9768	6.31821	-1.85
DDD01255495	CNC(=O)c1cn2C=C(N(CC=C(C)C)C(=O)c2n1)c3ccccc3Cl	43.831	6.64067	35.09
DDD01301778	CCC(C)(C)NC(=O)CN(C)C(c1cccc(F)c1)c2ccccn2	30.8439	6.69602	0.639
DDD01078308	COc1ccc(Oc2cc(CN)ccn2)cc1	30.1037	6.7026	2.32
DDD01083119	OC(=O)C(F)(F)F.C(N1CCC2(CC1)CC(CO2)Nc3nccs3)c4ccccn4	37.4868	7.18314	-8.19
DDD01082339	CCS(=O)(=O)N1CCC2(CC1)CN(CC3CCOC3)c4ccccc24.OC(=O)C(F)(F)F	46.0197	7.54814	25.95
DDD01303662	Cc1cc(C)n(n1)C2CN(CC(O)c3ccc4OCOc4c3)C2	40.1572	7.81179	-2.16
DDD01072965	CN(C)c1ccnc(n1)N2CCC(CC2)NCCOc3ccccc3	30.8303	7.82731	19.6
DDD01247086	OCC1(CCOc2ccccc2)CCCN(C1)c3cccc(n3)C#N	32.0056	8.09378	8.55
DDD01059675	COc1ccc(F)c(CN(CCCn2ccnc2)Cc3ccc(C)s3)c1.OC(=O)CC(O)(CC(=O)O)C(=O)O	33.8186	8.49383	45.48
DDD01301355	Cc1nc2ccccc2nc1CN3CCCC3Cn4cccn4	31.0165	8.56244	20.57
DDD01075547	CC1CCN(CC1)c2ccnc3ccc(Br)cc23	35.8471	9.09597	2
DDD01036018	CC(C)c1nnc2ccc(nn12)N3CCC(CC3)C(=O)Nc4nccs4	30.3789	9.34649	10.73
DDD01248554	CC(C)c1onc(CN(C)C(=O)C(C)N2CCc3ccccc3C2)c1	35.9671	9.67577	34.35
