# Supplementary material for: A high throughput screen for next-generation leads targeting malaria parasite transmission
Source: Nat Commun. 2018 Sep 18;9:3805. doi: 10.1038/s41467-018-05777-2 (PMC6143625; doi:10.1038/s41467-018-05777-2)
Supplement: Supplementary file 5 — Supplementary Data 3 [file 41467_2018_5777_MOESM5_ESM.xlsx]

## Sheet: GHCDL Profiling
				Pf Asexual	Pf DGFA								Pf late stage gametocyte (ATP depletion)	Pf Stage V GCT (mitotracker assay)	Pb ookinete assay	Pb Liver invasion assay	Human HepG2 assay	Recombinant luciferase assay
				72h incubation	24h preincubation/carry-over		48h preincubation/carry-over		48h preincubation/wash-out		0h preincubation/add-in		48h incubation	72h incubation	24h incubation	48h incubation	48h incubation	1h incubation
Compound ID	Phenotype	SMILES	Structure	IC50 (µM)	Male IC50 (µM)	Female IC50 (µM)	Male IC50 (µM)	Female IC50 (uM)	Male IC50 (uM)	Female IC50 (uM)	Male IC50 (uM)	Female IC50 (uM)	IC50 (µM)	IC50 (µM)	IC50 (µM)	IC50 (µM)	TOX50 (µM)	IC50 (µM)
DDD01028073	Gamete-specific	OC1(CNS(=O)(=O)C2=CC=CC=C2F)CCOC2=CC=CC=C12		>20	0.579	>12.5	0.237	>12.5	>12.5	>12.5	0.34	>10	>10	>25	0.298	>50	>50.0	>50
DDD01028074		CC1=CC=C(S1)S(=O)(=O)NCC1(O)CCOC2=CC=CC=C12		>20	0.789	>12.5	0.491	>12.5	>12.5	>12.5	0.61	>10	>10	>25	0.286	>50	>50.0	>50
DDD01028075		OC1(CNS(=O)(=O)C2=CC=C(Cl)S2)CCOC2=CC=CC=C12		>20	1.316	>12.5	1.476	>12.5	>12.5	>12.5	0.24	>10	>10	>25	0.337	>50	>50.0	>50
DDD01028076		OC1(CNS(=O)(=O)C2=CC=CC=C2Br)CCOC2=CC=CC=C12		>20	0.484	>12.5	0.722	>12.5	>12.5	>12.5	0.53	>10	>10	>25	0.221	>50	>50.0	>50
DDD01035879		OC1(CNS(=O)(=O)C2=CC=CS2)CCOC2=CC=CC=C12		>20	0.892	>12.5	1.646	>12.5	>12.5	>12.5	0.28	>10	>10	>25	0.292	>50	>50.0	>50
DDD01035881		OC1(CNS(=O)(=O)C2=CC=C(Br)S2)CCOC2=CC=CC=C12		17.5158	0.264	>12.5	0.699	>12.5	>12.5	>12.5	0.19	>10	>10	>25	0.109	not converged	>50.0	>50
DDD01062645		CC(N(C1CC1)C(=O)CNC1=CC=C(C=C1)C#N)C1=CC=CO1		>20	>12.5	>12.5	2.07	>12.5	>12.5	>12.5	0.4414	5.054	>10	>25	>12.5	not converged	>50.0	>50
DDD01249504	Transmission-specific	CC(C)CN1CCN2N=C(CNC3=NC=NC4=C3C=CN4)C=C2C1		>20	1.827	>25	1.662	>25	2.735	>25	>10	>10	>10	>25	>25	>50	>50.0	>50
DDD01254274		CN1N=C(C)C(CN2CCC(CN)C2)=C1OC1=CC=C(Cl)C=C1		>20	>25	>25	2.251	>25	2.837	>25	>10	>10	6.857	>12.5	>25	>50	>50.0	>50
DDD01254473		CCN1C=CN=C1CN1CCC2=C(N=CN2)C1C1=CC=C(CC)C=N1		>20	>25	>25	3.96	0.167	5.74	0.71	>10	>10	0.529	0.08068	>12.5	>50	>50.0	>50
DDD01255968		CC1=CC=C(O1)C1=NNC(=C1)C(=O)NCCC1=CCCCC1		>20	1.166	>12.5	1.815	>12.5	2.193	>12.5	0.3223	>10	>10	>25	>12.5	17.6	>50.0	17.9
DDD01073716	Dual ABS/GCT targeted	CC(NCC1CCN(CCO)CC1)C1=CC=C(OC(F)(F)F)C=C1		10.7985	11.02	>12.5	1.426	4.118	1.082	1.221	>10	>10	>10	7.066	>25	15.5	>50.0	>50
DDD01079164		CN1CCC(CC1)NCC(O)C1=CC(OCC2=CC=CC=C2)=CC=C1		7.53225	6.036	>12.5	0.918	3.12	1.3	1.07	>10	>10	6.285	4.97	>25	16.5	38.4	>50
DDD01245291		OC1(CN2CCC(CC2)OC2=CC(=CC=C2)C(F)(F)F)CCNC1		6.65875	5.987	>25	1.105	4.127	0.677	1.514	>10	>10	>10	>12.5	>25	6.06	21.7	>50
DDD01246628		CC(N(C)CC1=CN=C(N=C1)C1=CC=CC=N1)C1=CC=CS1		4.751	>25	>25	1.168	>25	ND	ND	>10	>10	2.311	0.1976	>25	13.3	11.3	4.28
DDD01255740		CCOC1=C(CNCC2CCNCC2)C2=CC=CC=C2C=C1		3.5595	4.103	>25	0.408	1.878	0.67	1.651	>10	>10	>10	3.567	>12.5	13.2	>50.0	>50
DDD01027599		CC(=O)C1=C(C)N(CC(=O)NC2=CC=C(Br)C=C2)N=C1C		0.637	4.03	>12.5	1.38	3.43	0.968	3.106	>10	>10	1.606	5.549	>12.5	7.48	25	>50
DDD01259521	Asexual only	CCN1N=CC(Br)=C1CN(C)S(=O)(=O)C1=CC=C(C)C=C1		1.0595	>12.5	>12.5	>12.5	>12.5	-	-	>10	>10	>10	>25	>12.5	8.64	>50.0	>50
DDD01034957		COC1=CC=CC(=C1)N1C=CC2=C(C=NC(=N2)N2CCCC2)C1=O		0.1715	>12.5	>12.5	>12.5	>12.5	-	-	>10	>10	>10	>25	>12.5	not converged	>50.0	6.7
DDD01063654		CC1=CC=C(CN(C2CC2)C2=CC(C)=NC3=NC(=NN23)C(F)(F)F)C=C1		0.32675	>12.5	>12.5	>12.5	>12.5	-	-	>10	>10	>10	>10	>12.5	15.3	>50.0	>50
DDD01077188		CN(CC1=CC(F)=CC=C1)C(=O)CS(=O)(=O)CC1=C(Cl)C=CC=C1Cl		0.628	>12.5	>12.5	>12.5	>12.5	-	-	>10	>10	>10	ND	>12.5	23.1	>50.0	>50
DDD01251134		CCCN1N=CC=C1C(=O)N1CCN(CC1)C1CCC2=C(C1)C=CC=C2		1.00925	>12.5	>12.5	>12.5	>12.5	-	-	>10	>10	>10	ND	>12.5	20.7	>50.0	>50
DDD01243506		CNC1=NC(NC2CCCN(C2)C2CC3=CC=CC=C3C2)=NC(C)=C1		0.66075	>12.5	>12.5	>12.5	>12.5	-	-	>10	>10	>10	ND	>12.5	0.524	>50.0	>50
DDD01038630		CN1N=NN=C1COC1=CC=CC(=C1)C(=O)NC1=CC=CC(C)=N1		1.131	>12.5	>12.5	>12.5	>12.5	-	-	>10	>10	>10	ND	>12.5	>50	>50.0	>50
DDD01065539		Cc1cc(C)c(CNCC(O)c2ccc(F)c(F)c2)c(C)c1		0.16575	>12.5	>12.5	>12.5	>12.5	-	-	>10	>10	>10	ND	>12.5	17.2	36.6	>50
DDD01299704		C(Nc1ncnc2sccc12)C3CCCN3c4cccnn4		0.4435	>12.5	>12.5	>12.5	>12.5	-	-	>10	>10	>10	ND	>12.5	16.4	>50.0	>50
