# Supplementary material for: A high throughput screen for next-generation leads targeting malaria parasite transmission
Source: Nat Commun. 2018 Sep 18;9:3805. doi: 10.1038/s41467-018-05777-2 (PMC6143625; doi:10.1038/s41467-018-05777-2)
Supplement: Supplementary file 6 — Supplementary Data 4 [file 41467_2018_5777_MOESM6_ESM.xlsx]

## Sheet: Pf SMFA Data
	Experiment Code	SMFA_022-2017	SMFA_022-2017	SMFA_022-2017	SMFA_022-2017
	Sample ID	DMSO	DDD291	DDD599/BPCA	none
	Concentration	0.001	10 µM	10 µM
	Mode	indirect	indirect	indirect	unfed mosquitoes
	Average oocyst intensity	110.836	3.25	3.18056	3.83333
	Number of observations	67	72	72	24
	Prevalence	0.850746	0	0	0
	Experiment Code	SMFA_026-2017	SMFA_026-2017	SMFA_026-2017	SMFA_026-2017	SMFA_026-2017
	Sample ID	DMSO	DDD881	DDD291	DDD599/BPCA	none
	Concentration	0.001	10 µM	10 µM	10 µM
	Mode	indirect	direct	indirect	indirect	unfed mosquitoes
	Average oocyst intensity	574.606	2.80556	2.73214	4.88889	2.66667
	Number of observations	66	72	56	72	24
	Prevalence	0.939394	0	0	0.0416667	0
	Experiment Code	SMFA_027-2017	SMFA_027-2017	SMFA_027-2017	SMFA_027-2017
	Sample ID	DMSO	DDD291	DDD599/BPCA	none
	Concentration	0.001	10 µM	10 µM
	Mode	indirect	indirect	indirect	unfed mosquitoes
	Average oocyst intensity	911.22	3.18033	115.758	3.29167
	Number of observations	50	61	66	24
	Prevalence	0.94	0	0.666667	0
	Experiment Code	SMFA_030-2017_f8	SMFA_030-2017_f8	SMFA_030-2017_f10	SMFA_030-2017_f10	SMFA_030-2017
	Sample ID	DMSO	DDD881	DMSO	DDD881	none
	Concentration	0.001	10 µM	0.001	10 µM
	Mode	direct	indirect	direct	indirect	unfed mosquitoes
	Average oocyst intensity	2800.88	4.15942	1168.69	4.13889	4.47826
	Number of observations	60	69	58	72	23
	Prevalence	0.983333	0.0144928	1	0	0
