# Supplementary material for: A high throughput screen for next-generation leads targeting malaria parasite transmission
Source: Nat Commun. 2018 Sep 18;9:3805. doi: 10.1038/s41467-018-05777-2 (PMC6143625; doi:10.1038/s41467-018-05777-2)
Supplement: Supplementary file 7 — Supplementary Data 5 [file 41467_2018_5777_MOESM7_ESM.xlsx]

## Sheet: Parasitemia counts
	Treatment	Mouse	Asexual parasitemia (%)		Gametocytemia (%)
			Before treatment	24hr After treatment	Before treatment	24hr After treatment
	30% DMSO in dH2O (vehicle control)	DMSO-A	0.740741	6.54867	0.529101	2.0354
	30% DMSO in dH2O (vehicle control)	DMSO-B	1.0989	8.76404	0.494505	2.58427
	50mg/kg DDD291	DDD291-A	0.855615	5.7	0.320856	0.3
	50mg/kg DDD291	DDD291-B	0.546448	4.54545	0.163934	0.505051
	50mg/kg DDD504	DDD881-A	0.97561	7.0297	0.146341	1.88119
	50mg/kg DDD504	DDD881-B	0.744681	5.35354	0.212766	1.21212

## Sheet: Oocyst summary
		Dose 24hr prior to feeding						Dose 30min prior
		DMSO-A	DMSO-B	DDD881-A	DDD881-B	DDD291-A	DDD291-B	DDD881-C	DDD881-D
	Mean oocysts per mosquito	246.333	281	330.22	190.608	239.062	211.28	1.43478	0.596154
	Infection Prevalence (%)	100	100	100	100	100	100	54.3478	23.0769

## Sheet: Raw oocyst counts
	Dose 24hr prior to feeding						Dose 30min prior
	DMSO-A	DMSO-B	DDD881-A	DDD881-B	DDD291-A	DDD291-B	DDD881-C	DDD881-D
	282	214	111	145	401	301	10	0
	191	73	99	117	389	358	0	0
	115	113	364	46	267	220	4	1
	344	154	371	62	314	206	3	1
	238	85	205	301	206	376	0	0
	203	619	128	133	384	395	3	0
	375	383	157	142	317	45	1	0
	194	324	165	424	564	124	0	0
	195	343	114	390	224	137	3	0
	220	432	251	284	112	103	0	0
	136	364	263	285	418	112	1	0
	155	207	155	205	337	102	0	3
	151	248	92	253	355	187	0	1
	242	324	250	413	296	277	0	0
	315	296	201	215	398	227	1	0
	412	274	256	169	325	321	0	1
	378	324	183	107	343	92	1	0
	308		348	319	245	56	0	0
	93		180	83	206	259	2	0
	499		293	89	391	135	1	0
	278		194	124	385	113	0	0
	350		196	154	474	359	1	0
	276		433	153	225	222	2	0
	146		305	148	187	170	6	0
	359		189	117	250	230	4	0
	419		385	204	377	294	0	0
	336		291	329	346	211	0	0
	128		121	321	353	207	1	1
	240		176	356	233	209	0	0
	216		133	146	350	262	0	0
	264		299	140	426	152	2	0
	377		324	75	307	144	0	0
	303		301	170	196	197	1	0
	135		288	354	363	182	6	1
	129		340	206	244	241	1	2
	238		259	218	316	224	5	0
	162		206	73	302	99	1	0
	324		355	94	365	219	3	0
	395		139	224	192	245	0	0
	101		166	153	318	90	0	11
	209		295	80	432	112	0	0
	96		450	301	423	127	0	2
	131		399	314	463	174	1	5
	255		228	386	319	97	2	0
	433		284	363	246	182	0	0
	173		250	214	419	155	0	2
	75		117	173	375	117		0
	230		166	260	435	105		0
				252	252	216		0
				280	446	214		0
						119		0
								0
